# Supplementary material for: Why does the zebrafish cloche mutant develop lens cataract?
Source: PLoS One. 2019 Mar 12;14(3):e0211399. doi: 10.1371/journal.pone.0211399 (PMC6413905; doi:10.1371/journal.pone.0211399)
Supplement: S1 Table — Gene symbol, mean normalized expression values for wildtype and cloche, fold change, confidence level and gene ontology (GO) biological or molecular processes are shown. Some GO terms have not been identified and are left blank. Fold changes calculated by the bootstrapping bROC method are smaller and more conservative than those determined by non-bootstrapping methods. (XLSX) [file pone.0211399.s001.xlsx]

## Sheet: Sheet1
	Mean Normal Exp		bROC Analysis
Gene Symbol	Wildtype	Cloche	Fold Change	Conf Level	GO biological/molecular process
si:ch211-181d7.1_2	-0.229587	8.13389	∞	1	ATP binding
mrpl2	9.91502	-0.0356263	∞	1	translation
lclat1	8.67409	-0.0356263	∞	1	embryonic hemopoiesis
si:ch211-181d7.3	-0.229587	8.09651	∞	1	intracellular signal transduction
actc1a_1	1.49372	12.5676	2334.68	1	atrioventricular canal development
si:ch73-329n5.6	0.103747	9.01961	1740.21	1	cell-matrix adhesion
mmp13a_2	4.85797	11.4269	85.9044	1	macrophage chemotaxis
si:ch211-153b23.3	5.24795	10.3875	32.4208	1	regulation of translational fidelity
mmp9	6.69277	11.3869	22.3249	1	response to bacterium
admb	6.77881	11.1414	18.4502	1	hormone activity
irg1l	7.00955	11.4063	18.2681	1	defense response
cbx7a	7.56059	11.9748	17.3914	1
timp2b	8.76227	12.8351	14.8656	1	negative regulation of endopeptidase activity
tcap	7.29606	11.2642	13.7856	1	muscle cell development
si:dkey-239b22.1	7.58925	11.1236	8.9041	1	cell-matrix adhesion
clu	9.14664	12.1468	7.18626	1	regulation of neuron death
s100a10b	10.2605	12.9403	5.71961	1	regulation of cell proliferation
opn1sw1	15.1556	11.9817	-10.0444	1	phototransduction
rho	14.4448	10.987	-12.411	1	phototransduction
hbae3	11.585	7.12759	-26.4798	1	oxygen transport
hbbe2	9.80081	4.79084	-39.6126	1	oxygen transport
hbbe1.1	12.1129	6.63179	-54.5133	1	oxygen transport
si:dkey-7c18.24	9.76056	2.6	-185.023	1
ucp3	7.52276	10.8262	8.88301	1	adaptive thermogenesis
opn1mw1	14.3234	11.361	-8.69025	1	phototransduction
opn1sw2	13.5512	10.4441	-9.61159	1	phototransduction
hbae1.3	10.8015	5.1905	-56.2396	1	oxygen transport
cp	10.0523	12.8593	6.17768	1	cellular iron ion homeostasis
slc30a10	7.61673	0.297707	-962.581	1	manganese ion homeostasis
opn1lw2	14.4063	11.7282	-7.16191	1	phototransduction
gnat1	11.3774	7.78518	-13.485	0.999999	adenylate cyclase-modulating G-protein coupled receptor signaling pathway
agt	9.66567	12.3404	5.55369	0.999999	regulation of systemic arterial blood pressure by renin-angiotensin
si:dkey-85k7.7	8.19752	11.375	8.03714	0.999999
fosl1a	5.56624	9.89822	17.3697	0.999999	regulation of transcription from RNA polymerase II promoter
lepb	0.632068	7.20191	146.206	0.999999	response to starvation
zgc:153968	10.2261	6.54188	-14.5822	0.999999	proteolysis
si:dkey-21e2.13	7.68313	0.297707	-727.82	0.999999	proteolysis
slc12a10.2	8.20803	11.2974	7.37531	0.999999	chloride ion homeostasis
socs3b	8.26562	11.2546	6.9989	0.999999	negative regulation of apoptotic process
c3a.3	8.62096	11.7363	7.77941	0.999999	complement activation
CABZ01044281.1	10.3245	6.74016	-12.7972	0.999998
BX537263.3	2.37287	8.4326	69.9688	0.999998
si:dkey-21e2.16	7.142	0.297707	-683.67	0.999998	proteolysis
cxcl18b	4.90914	9.84825	28.7111	0.999997	chemokine-mediated signaling pathway
si:dkey-21e2.15	7.08174	0.297707	-664.535	0.999997	proteolysis
si:ch211-226h7.3	5.63393	9.63884	15.2665	0.999997
grk1b	10.113	6.78137	-11.3649	0.999997	protein phosphorylation
gnat2	13.881	11.119	-7.5206	0.999997	adenylate cyclase-modulating G-protein coupled receptor signaling pathway
tfcp2l1	5.73928	9.63833	13.6184	0.999996	regulation of transcription from RNA polymerase II promoter
rom1a	10.0653	7.23796	-8.05446	0.999996	visual perception
