# Supplementary material for: Why does the zebrafish cloche mutant develop lens cataract?
Source: PLoS One. 2019 Mar 12;14(3):e0211399. doi: 10.1371/journal.pone.0211399 (PMC6413905; doi:10.1371/journal.pone.0211399)
Supplement: S2 Table — Fold change, bROC confidence levels and general biological function are indicated. Fold changes calculated by the bootstrapping bROC method are smaller and more conservative than those determined by non-bootstrapping methods. (XLSX) [file pone.0211399.s002.xlsx]

## Sheet: Sheet1
	Mean Normal Exp		bROC Analysis
Gene Symbol	Wildtype	Cloche	Fold Change	Conf Level	Function
klhdc3	6.00614	0	∞	1	Cardiovascular
mrpl2	9.91502	0	∞	1	Cardiovascular
actc1a	1.49372	12.5676	2334.68	1	Cardiovascular
npas4l	6.49411	0	∞	0.999955	Cardiovascular
hmga1b	10.4729	8.94868	-1.52423	0.998012	Cardiovascular
cryba1l2	9.33021	7.74876	-1.58144	0.995688	Crystallin
crygm2d11	11.1828	10.073	-1.10974	0.973003	Crystallin
crygmx	11.7979	10.573	-1.22495	0.972011	Crystallin
crygm2d18	11.64	10.4734	-1.16655	0.968408	Crystallin
crygm2d9	11.8276	10.6655	-1.16206	0.967973	Crystallin
crygm2d16	11.7244	10.5987	-1.12575	0.966076	Crystallin
crygm2d17	11.745	10.7311	-1.01392	0.959011	Crystallin
crybg1b	10.338	11.3491	1.01114	0.955306	Crystallin
crygm2d8	12.3878	11.2572	-1.13052	0.954777	Crystallin
pax6b	9.35988	8.13839	-1.22148	0.988246	Lens
mipb	11.219	10.1683	-1.05068	0.968621	Lens
sil1	8.18297	9.2382	1.05522	0.967347	Lens
opn1sw1	15.1556	11.9817	-3.17392	1	Retina
rho	14.4448	10.987	-3.45785	1	Retina
opn1mw1	14.3234	11.361	-2.96238	1	Retina
opn1sw2	13.5512	10.4441	-3.10719	1	Retina
opn1lw2	14.4063	11.7282	-2.67806	1	Retina
rom1a	10.0653	7.23796	-2.82731	0.999996	Retina
rlbp1b	9.8208	7.28844	-2.53236	0.999959	Retina
prph2a	11.3445	9.09535	-2.24918	0.999896	Retina
kera	9.1828	6.56076	-2.62203	0.999725	Retina
pde6gb	10.0031	8.1625	-1.84059	0.999658	Retina
prph2b	11.4449	9.40118	-2.04373	0.999647	Retina
rom1b	9.51234	7.0694	-2.44293	0.999564	Retina
rpe65a	10.3995	8.50573	-1.89379	0.999181	Retina
odc1	9.39085	11.4313	2.0404	0.998958	Retina
hbegfa	8.20187	10.1292	1.9273	0.998011	Retina
rcvrna	9.16395	7.36511	-1.79884	0.997787	Retina
rp1l1b	5.24723	0.492695	-4.75454	0.994782	Retina
rdh5	8.10019	6.34269	-1.7575	0.98852	Retina
slc24a2	9.57848	8.31686	-1.26162	0.988123	Retina
pde6b	7.10082	4.70288	-2.39794	0.987711	Retina
rlbp1a	9.12276	8.05897	-1.06379	0.97069	Retina
rcvrn2	11.6234	10.4718	-1.15167	0.967522	Retina
opn1lw1	5.46866	2.12832	-3.34033	0.957878	Retina
rhol	6.4583	4.29013	-2.16817	0.953355	Retina
hspa4l	9.50692	7.91677	-1.59014	0.996589	Stress
hspb1	9.02197	10.4579	1.43592	0.9953	Stress
hspb9	6.82222	8.84338	2.02116	0.986924	Stress
hsp70.2	7.57121	8.8974	1.32619	0.97986	Stress
hspa13	4.43696	7.32297	2.88601	0.975203	Stress
hsp70.3	7.56937	8.73661	1.16725	0.964993	Stress
hspb6	9.75162	10.7354	0.983737	0.964422	Stress
